# Supplementary material for: Effect of Silver Promoter on the H2 Gasochromic Recovery Behavior of Pt-Decorated WO3 Nanowires
Source: Int J Mol Sci. 2026 Jan 14;27(2):833. doi: 10.3390/ijms27020833 (PMC12840972; doi:10.3390/ijms27020833)
Supplement: Supplementary file 1 [file ijms-27-00833-s001.zip]

Archive with 1 entries (1 files):
- ijms-4053069-supplementary.pdf
